# Supplementary material for: The IDO inhibitor 1-methyl tryptophan activates the aryl hydrocarbon receptor response in mesenchymal stromal cells
Source: Oncotarget. 2017 Aug 10;8(54):91914–27. doi: 10.18632/oncotarget.20166 (PMC5696151; doi:10.18632/oncotarget.20166)
Supplement: Supplementary file 2 [file oncotarget-08-91914-s002.xlsx]

## Sheet: Sheet1
		Differentially Expressed, DOWN-Regulated by BOTH R-MT and TCDD
DE_Up_Both	baseMean	log2FoldChange(DL-MT/NoRx)	pvalue (DL-MT/NoRx)	padj (DL-MT/NoRx)	baseMean	log2FoldChange (TCDD/NoRx)	pvalue (TCDD/NoRx)	padj (TCDD/NoRx)
ADAMTSL1	2597.82	-0.186841	0.000282418	0.0151232	2597.82	-0.212796	3.56376e-05	0.00530294
ADM	629.153	-0.710893	1.98964e-18	1.39664e-15	629.153	-0.53038	4.46831e-11	2.63432e-08
ANXA1	9259.32	-0.226435	2.06981e-08	3.23184e-06	9259.32	-0.17741	1.10725e-05	0.00190175
ARHGAP24	446.846	-0.28102	5.07899e-05	0.0035498	446.846	-0.236205	0.000626246	0.0609081
ATOH8	1297.49	-0.229086	4.20828e-05	0.00302879	1297.49	-0.184193	0.000968323	0.0845058
B3GALT2	63.2995	-0.673274	0.000182119	0.0105011	63.2995	-0.638643	0.000364791	0.0379971
BTG1	927.696	-0.212482	0.000225634	0.0125616	927.696	-0.231727	5.78941e-05	0.00819913
C10orf10	268.566	-0.670463	3.92017e-14	1.56274e-11	268.566	-0.441845	3.73672e-07	9.89005e-05
C10orf54	1105.28	-0.32644	1.01125e-07	1.38362e-05	1105.28	-0.239337	8.94128e-05	0.0115949
C1orf198	2062.17	-0.434554	1.98301e-09	3.85731e-07	2062.17	-0.314181	1.39203e-05	0.00228165
CAMKK1	469.554	-0.351448	3.37678e-07	4.00869e-05	469.554	-0.232218	0.000669434	0.0637641
CAV1	15102.1	-0.313378	2.99272e-16	1.55863e-13	15102.1	-0.245252	1.54634e-10	8.32188e-08
CDC42EP4	475.368	-0.366401	3.26625e-07	3.89178e-05	475.368	-0.307969	1.61526e-05	0.00259487
CHN1	458.06	-0.316901	2.37257e-06	0.000237172	458.06	-0.332326	7.5022e-07	0.000180781
COL11A1	1319.26	-0.443096	1.53858e-08	2.57413e-06	1319.26	-0.404379	2.41406e-07	6.71982e-05
CPA4	1594.22	-0.316127	1.88996e-08	3.05134e-06	1594.22	-0.225819	5.61922e-05	0.00802852
CRABP2	6331.78	-0.650705	3.56263e-10	8.10122e-08	6331.78	-0.429302	3.46364e-05	0.00517782
CRYAB	330.99	-0.594566	1.59505e-09	3.17926e-07	330.99	-0.421969	1.5053e-05	0.00245486
CSF1	1871.34	-0.386449	2.41703e-18	1.66055e-15	1871.34	-0.320498	3.58981e-13	3.13284e-10
CSPG4	2931.82	-0.310537	6.52732e-09	1.18408e-06	2931.82	-0.199064	0.000193193	0.0225206
DAB2	5049.67	-0.373688	8.40792e-17	4.68089e-14	5049.67	-0.288038	1.30824e-10	7.15982e-08
DIRAS3	247.288	-0.312719	0.00207263	0.0776394	247.288	-0.667344	1.27242e-10	7.08389e-08
DPYSL2	2050.01	-0.172945	5.5779e-05	0.00384851	2050.01	-0.153918	0.000329154	0.0345077
DUSP1	932.885	-0.513911	7.87076e-13	2.62007e-10	932.885	-0.312274	1.16927e-05	0.00197674
EFEMP1	5168.17	-0.308254	3.13661e-13	1.12534e-10	5168.17	-0.219728	1.95948e-07	5.75197e-05
ELL2	2708.71	-0.314323	2.67103e-08	4.04918e-06	2708.71	-0.206893	0.000244218	0.026914
ENO1	47992.9	-0.251905	1.36536e-08	2.32039e-06	47992.9	-0.144126	0.00115775	0.0980852
ENO2	1916.71	-0.238075	2.47719e-05	0.00187326	1916.71	-0.190285	0.000736246	0.0691086
EPAS1	2692.97	-0.646074	1.1005e-23	1.14629e-20	2692.97	-0.283803	9.35901e-06	0.00166045
ERRFI1	4046.33	-0.43506	2.20377e-21	1.92324e-18	4046.33	-0.410809	2.94209e-19	4.31818e-16
FAM129A	277.164	-0.612262	4.85768e-10	1.07435e-07	277.164	-0.32487	0.000760637	0.0701969
FBLN2	255.865	-0.43597	2.22797e-06	0.000224816	255.865	-0.337392	0.000221007	0.0252167
FGFR2	483.779	-0.521233	1.6169e-11	4.42647e-09	483.779	-0.533468	5.56837e-12	3.90875e-09
FHL1	2973.62	-0.298932	6.76518e-07	7.55874e-05	2973.62	-0.22594	0.000170196	0.0201305
FST	706.531	-0.571818	1.01372e-21	9.09246e-19	706.531	-0.523224	1.31097e-18	1.62812e-15
G0S2	191.931	-0.716507	2.6037e-10	6.00524e-08	191.931	-0.421211	0.000147813	0.0178093
GAS5	3065.02	-0.26082	1.6764e-07	2.12278e-05	3065.02	-0.170894	0.000593397	0.0582394
GCNT1	1531.99	-0.278614	1.49666e-08	2.51704e-06	1531.99	-0.237529	1.32277e-06	0.000294567
GPR176	1432.07	-0.327513	1.71687e-08	2.82845e-06	1432.07	-0.220023	0.000143626	0.0173697
HMGB2	1670.3	-0.173468	0.00114978	0.0488506	1670.3	-0.187731	0.00043397	0.0442047
HRCT1	260.117	-0.537981	5.63355e-08	8.12086e-06	260.117	-0.326674	0.000822455	0.0739752
ID1	2069.81	-0.341308	3.94838e-07	4.58608e-05	2069.81	-0.365035	5.9017e-08	2.07137e-05
ID3	5593.66	-0.510285	1.45838e-15	7.02851e-13	5593.66	-0.428918	1.92081e-11	1.24046e-08
ID4	299.917	-0.450833	1.80594e-07	2.26903e-05	299.917	-0.416593	1.30749e-06	0.000293186
IGFBP2	409.526	-0.401652	6.53438e-05	0.00438659	409.526	-0.368493	0.000241886	0.026914
ITGA3	4453.04	-0.170553	6.5975e-05	0.00441978	4453.04	-0.148608	0.000503133	0.0499882
ITGA7	372.909	-0.32358	0.000151545	0.00892953	372.909	-0.342111	6.29062e-05	0.00871777
KCTD20	3366.04	-0.373506	4.41639e-08	6.63281e-06	3366.04	-0.250086	0.000243095	0.026914
KITLG	1476.7	-0.618148	5.04847e-24	5.82197e-21	1476.7	-0.424784	2.76327e-12	2.17624e-09
KRT18	635.787	-0.692053	2.41829e-20	2.00222e-17	635.787	-0.433277	4.54904e-09	1.90764e-06
LAYN	617.94	-0.302565	1.06062e-06	0.000115555	617.94	-0.290871	2.61913e-06	0.000542126
LMCD1	764.498	-0.343451	1.12346e-05	0.000939809	764.498	-0.252944	0.00117439	0.0984967
MAMDC2	59.621	-0.85481	3.18943e-06	0.000302014	59.621	-0.870677	2.06572e-06	0.000441735
MAP2K3	1350.54	-0.222019	9.49737e-05	0.00606067	1350.54	-0.228391	5.9186e-05	0.0083092
MAP3K14	600.104	-0.467769	2.57205e-13	9.43768e-11	600.104	-0.351257	3.00075e-08	1.12668e-05
MCAM	5367.37	-0.279858	5.24537e-11	1.33365e-08	5367.37	-0.188019	1.00303e-05	0.0017507
MEST	1959.88	-0.195148	0.000403409	0.0206109	1959.88	-0.205187	0.000200363	0.023189
MFAP5	981.636	-0.321776	7.98822e-06	0.000689679	981.636	-0.288881	5.98508e-05	0.00836616
MIR222HG	447.703	-0.259961	0.000334064	0.0174546	447.703	-0.255553	0.000413332	0.0425047
MIR503HG	641.177	-0.378179	7.93991e-08	1.10034e-05	641.177	-0.258792	0.000216636	0.0249827
MYBL1	401.2	-0.269212	0.000939369	0.0416077	401.2	-0.298822	0.000243538	0.026914
NEAT1	10321.1	-0.314112	2.99599e-10	6.86104e-08	10321.1	-0.226383	5.54998e-06	0.00107311
NES	786.914	-0.280022	2.69326e-06	0.000264333	786.914	-0.208507	0.000442959	0.0449785
NFKBIA	586.745	-0.334188	2.01625e-06	0.000205378	586.745	-0.244804	0.000466844	0.0469607
NPR3	1199.86	-0.372074	2.85821e-06	0.000278518	1199.86	-0.261816	0.000960685	0.0840664
P3H2	903.01	-0.423448	1.18616e-14	5.17585e-12	903.01	-0.270367	6.48705e-07	0.000161075
PDE1C	1281.89	-0.459136	1.31044e-14	5.56765e-12	1281.89	-0.212345	0.000322913	0.0340748
PEAR1	2537.27	-0.33007	7.42733e-16	3.63376e-13	2537.27	-0.196781	1.34706e-06	0.000297921
PGF	236.947	-0.449375	1.15311e-05	0.000957171	236.947	-0.538722	1.65219e-07	4.98592e-05
PGK1	12828.3	-0.253039	1.6176e-11	4.42647e-09	12828.3	-0.141489	0.000162675	0.0193829
PHGDH	5529.51	-0.352884	4.83566e-15	2.1992e-12	5529.51	-0.220637	9.30193e-07	0.000217652
PLXNA2	250.017	-0.3796	3.29784e-05	0.00241468	250.017	-0.336508	0.000218532	0.0250489
PODXL	309.909	-0.381248	1.17399e-05	0.000969394	309.909	-0.437165	5.41686e-07	0.000138248
PRKD1	695.335	-0.313416	3.48593e-07	4.10805e-05	695.335	-0.251688	3.96155e-05	0.00586782
PRSS23	4607.66	-0.274816	2.5044e-12	7.77567e-10	4607.66	-0.149078	0.000139085	0.0170115
PSAT1	5640.69	-0.383906	2.47611e-14	1.01207e-11	5640.69	-0.183339	0.000263476	0.028742
PTPRB	65.3941	-1.15794	3.27424e-11	8.45802e-09	65.3941	-0.673933	4.91827e-05	0.00712157
PTPRQ	85.7847	-0.48728	0.000801945	0.0363181	85.7847	-0.493899	0.000673283	0.0638525
PTX3	739.929	-0.916637	1.15731e-10	2.85264e-08	739.929	-0.520175	0.000236135	0.026475
PYGB	3712.08	-0.316788	1.25392e-14	5.39853e-12	3712.08	-0.217145	1.1651e-07	3.76209e-05
RABGGTB	1038.59	-0.169923	0.00197162	0.0749864	1038.59	-0.184212	0.000794037	0.0718192
RALGPS2	1193.05	-0.242296	0.000120788	0.00735895	1193.05	-0.211891	0.000761034	0.0701969
RCAN1	2424.38	-0.618628	9.12116e-21	7.75059e-18	2424.38	-0.451095	8.33223e-12	5.72442e-09
RGS4	1694.29	-0.191718	0.000728679	0.0336129	1694.29	-0.322207	1.5348e-08	5.97094e-06
RIMS1	101.596	-0.637993	7.70804e-06	0.000669066	101.596	-0.555231	8.69768e-05	0.0114166
RND3	1574.99	-0.327844	6.06962e-09	1.10728e-06	1574.99	-0.252567	7.05752e-06	0.00133455
RP4-555D20.2	679.894	-0.53199	8.58644e-12	2.52051e-09	679.894	-0.289167	0.000175626	0.0206217
RXRA	1630.98	-0.177065	0.000347099	0.0180441	1630.98	-0.165257	0.000832789	0.0746965
SAMD11	535.828	-0.350257	6.40622e-05	0.00431852	535.828	-0.403418	4.31776e-06	0.000850124
SCUBE3	1928.28	-0.495923	2.50449e-17	1.44411e-14	1928.28	-0.465977	1.69174e-15	1.70707e-12
SHROOM3	345.396	-0.359326	1.33084e-05	0.00108244	345.396	-0.387479	2.72049e-06	0.000556326
SLIT2	965.573	-0.314717	1.12257e-07	1.51033e-05	965.573	-0.257927	1.27959e-05	0.00211887
SMG1P7	205.372	-0.448532	6.66188e-06	0.000586136	205.372	-0.330207	0.000807628	0.0728445
SOCS2	51.5774	-0.889519	1.2582e-06	0.000134975	51.5774	-0.813914	7.59829e-06	0.00140199
SOD2	1260.94	-0.360557	1.00881e-09	2.08811e-07	1260.94	-0.243517	3.41731e-05	0.00513359
TBC1D2	1263.89	-0.253837	9.17194e-06	0.000787664	1263.89	-0.18702	0.00104975	0.0903908
THBS3	904.766	-0.236787	0.000195399	0.0111869	904.766	-0.243886	0.000124496	0.0153813
THSD1	284.003	-0.446863	1.98154e-07	2.45149e-05	284.003	-0.453661	1.26263e-07	3.99709e-05
TIMP3	32136.8	-0.377891	8.5767e-18	5.3258e-15	32136.8	-0.284817	9.35082e-11	5.39175e-08
TINAGL1	179.87	-0.656558	5.33072e-10	1.16303e-07	179.87	-0.343087	0.000849343	0.0759703
TMEM47	1270.66	-0.256881	9.66155e-06	0.000823143	1270.66	-0.194884	0.000763839	0.0701969
TMSB4X	32257.2	-0.190852	7.53747e-05	0.00495703	32257.2	-0.169081	0.000452653	0.0458187
TOX	178.163	-0.4824	5.18946e-06	0.000466763	178.163	-0.464211	1.097e-05	0.00189422
TPD52L1	255.747	-0.717034	2.00941e-13	7.54463e-11	255.747	-0.60154	4.95265e-10	2.38688e-07
TWIST1	559.222	-0.319833	1.74618e-05	0.00138334	559.222	-0.304171	4.30423e-05	0.00631744
VCAM1	585.19	-0.788438	1.05121e-26	1.54288e-23	585.19	-0.805534	8.28846e-28	2.23029e-24
VEGFC	1605.21	-0.20724	0.000202051	0.0114863	1605.21	-0.198207	0.00037625	0.0389394
VIM	52513.7	-0.151872	0.000489162	0.0241884	52513.7	-0.18597	1.96063e-05	0.00307324
		Differentially Expressed, UP-Regulated by BOTH R-MT and TCDD
DE_Up_Both	baseMean	log2FoldChange(DL-MT/NoRx)	pvalue (DL-MT/NoRx)	padj (DL-MT/NoRx)	baseMean	log2FoldChange (TCDD/NoRx)	pvalue (TCDD/NoRx)	padj (TCDD/NoRx)
ABL1	4703.77	0.221819	8.25847e-07	9.16378e-05	4703.77	0.188294	2.88212e-05	0.0044106
AC005740.5	0.435272	13.761	0.00198514	0.0751468	0.435272	17.4359	4.46986e-05	0.00653085
ADAM10	3436.91	0.227593	0.000156557	0.00910852	3436.91	0.204271	0.000691621	0.0652996
ADAM12	14786.1	0.152061	0.00273589	0.0957117	14786.1	0.219004	1.58851e-05	0.00256465
ADAMTS1	5427.03	0.310553	4.5023e-08	6.72417e-06	5427.03	0.248597	1.20327e-05	0.00202363
ADAMTS14	1158.35	1.4473	1.85565e-29	3.15363e-26	1158.35	1.13392	1.23752e-18	1.59838e-15
ADAMTS15	106.247	1.34657	6.61354e-15	2.96599e-12	106.247	1.14859	4.06564e-11	2.47697e-08
ADAMTS16	159.852	0.414283	0.000259989	0.0140857	159.852	0.559412	6.29908e-07	0.000157672
ADCY9	758.91	0.258978	1.26126e-05	0.00103273	758.91	0.213405	0.000327685	0.0344657
ADD3	2427.48	0.457824	3.23864e-11	8.43351e-09	2427.48	0.324816	2.58412e-06	0.00053833
AHRR	1838.58	0.805578	5.46831e-47	2.20715e-43	1838.58	0.708728	1.23747e-36	4.99475e-33
ALDH1A3	365.104	0.72316	1.82348e-16	9.6525e-14	365.104	0.678891	1.1859e-14	1.12626e-11
ANK3	183.417	0.63139	2.14499e-08	3.3299e-06	183.417	0.62121	3.59124e-08	1.30293e-05
ANKRD13C	647.095	0.485734	1.53458e-12	4.85801e-10	647.095	0.31522	5.15317e-06	0.00100238
ANPEP	10659.1	0.275631	2.83139e-11	7.49389e-09	10659.1	0.205663	6.91793e-07	0.000167955
APOLD1	228.271	0.393937	0.000105512	0.00666728	228.271	0.489784	1.23742e-06	0.000279414
APPL2	1557.41	0.278463	2.07127e-07	2.55272e-05	1557.41	0.264457	8.16038e-07	0.000193749
ARHGAP35	3736.86	0.180372	4.1534e-05	0.00300029	3736.86	0.208483	2.12486e-06	0.000451392
ARL4C	1217.14	0.911692	2.542e-37	5.86293e-34	1217.14	0.589979	2.19726e-16	2.28869e-13
ATP2A2	8322.79	0.180396	0.000376312	0.0194391	8322.79	0.167199	0.00098091	0.0849157
AXIN2	176.957	0.499082	3.58955e-06	0.000335961	176.957	0.397763	0.000239517	0.0267612
BCL3	1277.75	0.288667	1.86317e-05	0.00144968	1277.75	0.29915	9.06527e-06	0.00162878
BEX1	112.746	1.20855	1.08097e-12	3.52571e-10	112.746	1.07888	2.61474e-10	1.34016e-07
BMP4	459.124	0.73779	5.87615e-16	2.91909e-13	459.124	0.363544	8.24476e-05	0.0109557
BST1	349.802	0.45135	1.93731e-08	3.11222e-06	349.802	0.317215	8.8472e-05	0.0115192
C11orf24	2641.27	0.235714	4.03829e-07	4.6737e-05	2641.27	0.24475	1.41123e-07	4.3814e-05
C9orf3	1523.93	0.183991	0.000147876	0.00875486	1523.93	0.183432	0.000154158	0.0184361
CAMK2N1	234.001	0.627464	1.51727e-09	3.04303e-07	234.001	0.450094	1.71631e-05	0.0027268
CCKAR	86.559	0.968243	1.24377e-08	2.14767e-06	86.559	0.761554	9.35293e-06	0.00166045
CCL2	464.018	0.407363	4.52699e-07	5.20201e-05	464.018	0.352586	1.30872e-05	0.00215604
CDC42EP2	528.201	0.484318	7.01534e-13	2.35964e-10	528.201	0.467042	4.47433e-12	3.21058e-09
CDC42EP3	5461.27	0.292755	1.81207e-08	2.95514e-06	5461.27	0.251321	1.35874e-06	0.000298461
CDK15	301.558	0.479221	1.3598e-07	1.74238e-05	301.558	0.469335	2.43771e-07	6.72767e-05
CDKN1B	940.277	0.377604	1.30654e-10	3.17205e-08	940.277	0.308846	1.58036e-07	4.81412e-05
CEMIP	12893.3	0.352696	0.000392301	0.020139	12893.3	0.490032	8.3729e-07	0.000197344
CEP250	1384.62	0.194997	0.000630319	0.0300635	1384.62	0.210376	0.000223477	0.025231
CHSY1	2285.86	0.209172	1.79365e-05	0.00140917	2285.86	0.187163	0.000124803	0.0153813
COL12A1	18657.6	0.387479	1.75027e-09	3.42523e-07	18657.6	0.331993	2.50885e-07	6.86521e-05
COL25A1	80.2448	0.711463	1.77525e-05	0.00140154	80.2448	0.556097	0.000875541	0.0778821
COL5A3	1080.1	0.742247	4.28621e-27	6.59055e-24	1080.1	0.462485	2.52824e-11	1.60072e-08
COLEC12	3744.52	0.914599	1.53616e-15	7.29448e-13	3744.52	0.684447	2.46132e-09	1.08871e-06
CORO2B	507.453	0.382846	6.40961e-08	9.03594e-06	507.453	0.361862	3.22384e-07	8.67482e-05
CREB3L2	2955.92	0.24689	6.23014e-05	0.00420915	2955.92	0.232104	0.0001673	0.0198607
CRISPLD2	3275.62	0.387523	1.00354e-12	3.30656e-10	3275.62	0.470825	4.04824e-18	4.66849e-15
CTD-2228K2.7	588.759	0.842694	3.8308e-24	4.58135e-21	588.759	0.65777	3.62257e-15	3.54463e-12
CYB561A3	878.883	0.648832	2.66077e-20	2.1479e-17	878.883	0.434566	7.9471e-10	3.71901e-07
CYGB	79.9973	1.34005	1.87899e-14	7.77852e-12	79.9973	0.805731	7.14148e-06	0.00133455
CYP1A1	11.0483	2.86716	5.15518e-08	7.49824e-06	11.0483	2.00386	0.00022276	0.025231
CYP1B1	3203.8	2.66129	5.79873e-42	1.87241e-38	3203.8	2.30099	8.80696e-32	3.15974e-28
CYP1B1-AS1	21.2226	2.19668	7.93099e-11	1.98521e-08	21.2226	1.52008	1.24213e-05	0.00207816
CYTIP	11.5815	2.035	7.94437e-06	0.000687731	11.5815	1.80324	8.83291e-05	0.0115192
DDB1	7257.69	0.121843	0.00140667	0.0569906	7257.69	0.143276	0.000172202	0.0202935
DEPTOR	60.3456	0.841169	1.65725e-05	0.0013213	60.3456	0.801109	4.20385e-05	0.00619828
DNMBP	1003.84	0.306489	5.00986e-08	7.35311e-06	1003.84	0.219738	9.76317e-05	0.0124115
DOCK5	2113.89	0.445085	4.53426e-17	2.56862e-14	2113.89	0.441155	8.37175e-17	9.01079e-14
DPYSL3	13242.2	0.202189	1.33185e-07	1.71907e-05	13242.2	0.21396	2.37546e-08	9.02397e-06
EGFR	2048.65	0.580079	9.41473e-15	4.1644e-12	2048.65	0.424812	1.47413e-08	5.80484e-06
ELFN2.1	32.6288	1.27799	1.00549e-05	0.000852163	32.6288	1.18394	4.61885e-05	0.00671813
ENTPD4	1814.77	0.209655	3.14821e-05	0.00232426	1814.77	0.185487	0.000232358	0.0261423
EPHB1	100.452	0.602261	1.10882e-05	0.000930624	100.452	0.478627	0.000525417	0.0520421
ERMN	140.839	1.56457	1.04153e-32	1.97829e-29	140.839	1.41417	1.03084e-26	2.37756e-23
ETV1	142.093	1.0086	4.38561e-15	2.02302e-12	142.093	0.433599	0.00105981	0.0910136
EXOC3	1283.54	0.193515	0.000109766	0.00684239	1283.54	0.196948	8.17825e-05	0.0109122
FAM43A	303.633	1.52645	1.28483e-66	1.03718e-62	303.633	1.32897	4.20771e-50	2.71734e-46
FLG	1995.08	1.04912	1.55695e-16	8.379e-14	1995.08	1.1541	1.06462e-19	1.63697e-16
FOXF2	215.744	0.558246	2.07182e-08	3.23184e-06	215.744	0.517155	2.14491e-07	6.18385e-05
FOXQ1	21.8203	2.72054	4.93093e-13	1.69383e-10	21.8203	1.92438	6.53477e-07	0.000161075
FTSJ1	2054.71	0.181234	4.30832e-05	0.00309146	2054.71	0.243969	3.41912e-08	1.25458e-05
FZD7	2253.87	0.423903	1.41501e-13	5.43938e-11	2253.87	0.273046	2.023e-06	0.000435484
GALNT5	2849.69	0.546645	2.94271e-19	2.26238e-16	2849.69	0.412185	1.45254e-11	9.57196e-09
GAS7	121.17	0.588759	0.000120262	0.00734074	121.17	0.50908	0.000906071	0.0801563
GATA6	322.546	0.395984	2.94835e-06	0.00028334	322.546	0.429453	3.71916e-07	9.89005e-05
GDF5	341.15	0.41811	2.60699e-06	0.000257431	341.15	0.475716	8.1276e-08	2.70557e-05
GMPR	74.6397	0.750966	4.36141e-06	0.000401225	74.6397	0.57525	0.000496054	0.0494883
GPAM	1124.87	0.400365	2.45609e-08	3.77653e-06	1124.87	0.286359	6.90561e-05	0.0094886
GPR68	262.452	1.24068	9.53261e-40	2.79825e-36	262.452	1.05223	1.35719e-28	3.98396e-25
GREM1	7745.49	0.606523	1.67654e-09	3.30094e-07	7745.49	0.662868	4.48707e-11	2.63432e-08
GULP1	142.018	0.782222	4.21348e-09	7.91008e-07	142.018	0.493983	0.000252084	0.0275925
HAS2	5562.01	0.558723	2.12777e-23	2.14706e-20	5562.01	0.361698	1.17218e-10	6.64031e-08
HEG1	8639.16	0.217167	0.00129979	0.0535333	8639.16	0.305794	5.8984e-06	0.00113369
HIVEP2	1033.11	0.310503	2.20782e-06	0.000223482	1033.11	0.277181	2.41566e-05	0.00375008
HOXA3	208.084	0.379551	0.000106474	0.00670186	208.084	0.349822	0.000360197	0.03764
HSPB7	1058.99	0.647333	1.06286e-06	0.000115555	1058.99	0.51654	0.00010074	0.0127564
IGF1R	1504.31	0.676889	9.60651e-39	2.38611e-35	1504.31	0.599553	1.24683e-30	4.02601e-27
IGFBP4	34019.1	0.430979	5.13665e-19	3.85727e-16	34019.1	0.30632	2.43468e-10	1.26799e-07
IL16	287.289	0.866268	2.21297e-15	1.0356e-12	287.289	0.690862	3.26602e-10	1.62246e-07
INHBA	10224.3	0.389719	2.00119e-09	3.86936e-07	10224.3	0.342993	1.30555e-07	4.09285e-05
INSIG1	2189.6	1.2068	7.22601e-98	1.16664e-93	2189.6	1.12057	1.86471e-84	6.02116e-80
IRF2BPL	795.708	0.313158	4.66228e-06	0.000427685	795.708	0.381449	2.23085e-08	8.57549e-06
ITGA11	18640.5	0.195314	9.49225e-05	0.00606067	18640.5	0.234104	2.8821e-06	0.000585302
ITGB8	332.503	0.897538	1.52571e-27	2.46325e-24	332.503	0.737808	7.29966e-19	1.02481e-15
JARID2	696.85	0.222814	0.00141622	0.0571621	696.85	0.300833	1.53158e-05	0.00248516
KANK1	2170.41	0.594844	1.32238e-08	2.27126e-06	2170.41	0.480263	4.52672e-06	0.000885865
KCNK2	1946.51	0.479801	1.10504e-16	6.04777e-14	1946.51	0.350446	1.50924e-09	6.86386e-07
KCTD12	2440.05	1.62672	2.89557e-119	9.34979e-115	2440.05	1.20762	4.36714e-66	7.05075e-62
KIAA1644	1261.62	0.857432	1.95448e-39	5.25917e-36	1261.62	0.70755	3.14958e-27	7.82307e-24
KIAA2022	0.634677	15.4342	0.000249075	0.0136085	0.634677	15.3582	0.000270368	0.0292959
KIF26B	1031.54	0.436713	9.79927e-12	2.85062e-09	1031.54	0.348342	6.01852e-08	2.08966e-05
KLF9	1539.49	0.599491	7.552e-18	4.78145e-15	1539.49	0.502108	6.15109e-13	5.22681e-10
KRT19	947.237	0.477198	4.26398e-13	1.49657e-10	947.237	0.358442	6.14977e-08	2.11251e-05
KRTAP1-1	349.13	0.505745	1.17553e-09	2.4177e-07	349.13	0.504427	1.27246e-09	5.86967e-07
KRTAP1-5	979.499	0.540829	5.23831e-13	1.78047e-10	979.499	0.519241	4.28828e-12	3.14701e-09
KRTAP2-3	317.796	0.546388	3.5759e-07	4.19876e-05	317.796	0.66768	4.1611e-10	2.03578e-07
LACC1	473.138	0.493171	6.7819e-09	1.2166e-06	473.138	0.442117	2.13365e-07	6.18385e-05
LAMA4	2631.25	0.38425	1.20364e-12	3.88654e-10	2631.25	0.294064	5.64431e-08	2.0028e-05
LDLR	1286.99	0.281527	5.17113e-06	0.000466413	1286.99	0.301173	1.05628e-06	0.000243624
LDOC1L	1560.31	0.270906	2.3974e-06	0.000238191	1560.31	0.212341	0.000222074	0.025231
LIF	1140.11	0.971676	2.70823e-61	1.45748e-57	1140.11	0.936607	5.16863e-57	4.17238e-53
LIMK1	2405.97	0.310029	2.58047e-14	1.04154e-11	2405.97	0.211426	2.21371e-07	6.32572e-05
LPCAT2	574.663	0.373745	1.2827e-07	1.66339e-05	574.663	0.351804	6.75693e-07	0.000165289
LPXN	546.954	0.940556	4.78035e-35	9.64734e-32	546.954	0.674115	1.89678e-18	2.26841e-15
LRIG1	574.202	0.277764	0.000156047	0.00909523	574.202	0.266583	0.00028406	0.0305744
LRP5	1566.94	0.810831	5.89377e-51	2.71871e-47	1566.94	0.699403	3.68958e-38	1.70195e-34
LRRC15	2077.19	0.447091	1.64293e-14	6.88965e-12	2077.19	0.29398	4.92475e-07	0.000129285
LRRC2	47.6741	1.04761	1.34027e-06	0.000141893	47.6741	1.14118	1.18709e-07	3.79515e-05
MAMLD1	444.466	0.351491	1.71753e-06	0.000178325	444.466	0.282111	0.00012945	0.0158933
MCC	373.424	0.310607	0.00071546	0.0330977	373.424	0.330184	0.000315714	0.0335342
MEF2A	1056.56	0.514833	4.40692e-12	1.34245e-09	1056.56	0.385473	2.34479e-07	6.58377e-05
MICAL2	12717.1	0.235004	4.78878e-06	0.000438045	12717.1	0.227452	9.56518e-06	0.00168776
MMP14	25624.9	0.203656	8.18449e-10	1.7273e-07	25624.9	0.188669	1.27702e-08	5.09073e-06
MMP2	73472	0.206019	1.47511e-09	3.00939e-07	73472	0.182263	8.81147e-08	2.90329e-05
MN1	888.696	0.730662	1.44159e-22	1.32997e-19	888.696	0.772343	4.37336e-25	8.82599e-22
MPRIP	7501.84	0.184919	1.52011e-06	0.000159884	7501.84	0.192629	5.43746e-07	0.000138248
MSMO1	799.508	0.272653	9.8066e-06	0.000833303	799.508	0.217688	0.000424904	0.0434182
MYH10	3036.75	0.236684	1.95674e-07	2.43013e-05	3036.75	0.155586	0.000636583	0.0617275
NCEH1	380.647	0.367311	2.40772e-05	0.0018293	380.647	0.364493	2.74689e-05	0.00424389
NCKAP5	102.622	0.818635	1.4743e-08	2.49242e-06	102.622	0.747574	2.53007e-07	6.86521e-05
NEK6	2221.96	0.409916	9.52419e-11	2.36566e-08	2221.96	0.294617	3.37932e-06	0.000681988
NFATC2	99.7468	0.801024	2.49514e-08	3.81839e-06	99.7468	0.723731	5.22283e-07	0.000135285
NFATC4	3124.26	0.413332	2.48869e-17	1.44411e-14	3124.26	0.289299	3.31652e-09	1.42787e-06
NKD2	7.68913	3.09986	1.30867e-05	0.0010671	7.68913	2.44341	0.000740166	0.0692752
NPTX1	50.1901	1.92723	6.81083e-14	2.68197e-11	50.1901	1.48581	1.26634e-08	5.09073e-06
NR2F1	456.207	0.379509	1.12855e-06	0.000122285	456.207	0.314553	5.69062e-05	0.00809472
NR2F2	1140.77	0.363496	6.72296e-10	1.43764e-07	1140.77	0.247375	2.8326e-05	0.00435546
NREP	7737.48	0.290414	1.98738e-06	0.000203077	7737.48	0.209087	0.000621652	0.0606439
NTM	1562.13	0.443791	1.02065e-11	2.94258e-09	1562.13	0.255711	9.37275e-05	0.0121058
OAS2	129.302	0.865737	2.56785e-11	6.96772e-09	129.302	0.459826	0.000533652	0.0526209
OLFM2	44.7701	1.31523	3.72949e-09	7.04242e-07	44.7701	0.782149	0.000647793	0.0624358
OLFML2B	1162.15	1.13544	1.14698e-44	4.1151e-41	1162.15	0.753721	2.19245e-20	3.53971e-17
OSBP2	83.0116	0.913854	6.06341e-08	8.625e-06	83.0116	0.557356	0.00117249	0.0984967
OSR1	185.863	0.604631	9.44914e-09	1.64926e-06	185.863	0.620755	3.53954e-09	1.50384e-06
PADI2	70.0616	1.84368	1.09406e-18	8.02892e-16	70.0616	1.4423	1.01414e-11	6.82222e-09
PAPPA	518.741	0.447514	1.13454e-06	0.000122523	518.741	0.3317	0.000322533	0.0340748
PHLDA1	1503.72	0.591043	3.19093e-18	2.10276e-15	1503.72	0.368429	6.45295e-08	2.19332e-05
PLA2G4A	267.339	0.681189	1.79294e-12	5.62078e-10	267.339	0.559803	8.26608e-09	3.42194e-06
PLAT	1210.6	0.678613	1.53848e-24	1.9871e-21	1210.6	0.413245	6.19429e-10	2.94138e-07
PLXNA4	410.331	1.02553	7.15652e-30	1.2838e-26	410.331	0.787076	5.48994e-18	6.11276e-15
PMEPA1	1356.54	0.405604	3.53561e-12	1.08728e-09	1356.54	0.226158	0.000113991	0.0142115
PORCN	823.221	0.599667	5.46632e-23	5.34871e-20	823.221	0.60959	9.98559e-24	1.89668e-20
POSTN	67976.8	0.268358	4.91915e-08	7.26382e-06	67976.8	0.214769	1.2719e-05	0.00211699
PRDM1	469.223	0.811693	5.60497e-24	6.24084e-21	469.223	0.782263	2.36906e-22	4.02615e-19
PTGFRN	1122.32	0.183399	0.000721469	0.0333279	1122.32	0.177103	0.00108718	0.0931164
PTPN13	1858.12	0.332835	7.25341e-06	0.000631301	1858.12	0.250103	0.000757765	0.0701969
PXK	1636.17	0.476083	5.70889e-16	2.88031e-13	1636.17	0.43034	2.63352e-13	2.36212e-10
RBPJ	2286.6	0.370436	7.54593e-10	1.60301e-07	2286.6	0.259594	1.66267e-05	0.0026578
RGL1	605.774	0.675026	2.05792e-17	1.23056e-14	605.774	0.530794	2.96052e-11	1.83837e-08
RHOBTB3	3707.54	0.374238	2.96861e-11	7.79321e-09	3707.54	0.226466	5.89971e-05	0.0083092
RP1-102K2.8	9.93115	1.52864	0.00197861	0.0751468	9.93115	1.672	0.000651401	0.0624358
RP11-94A24.1	66.6528	0.836537	1.25121e-06	0.000134672	66.6528	0.770786	8.51856e-06	0.00155404
RUNX1	1616.17	0.291683	1.86669e-08	3.02892e-06	1616.17	0.270834	1.78125e-07	5.27676e-05
S1PR3	255.83	0.342361	0.000142389	0.0084986	255.83	0.315605	0.000458228	0.0462381
SECTM1	60.8117	2.99696	2.87042e-37	6.17906e-34	60.8117	2.12972	1.13523e-18	1.52735e-15
SEMA5A	1011.02	0.47999	6.43513e-10	1.38527e-07	1011.02	0.390432	5.2371e-07	0.000135285
SEPT9	8256.33	0.157299	0.000138462	0.00829486	8256.33	0.190674	3.80913e-06	0.000759239
SERPINB2	6.25803	3.11237	5.82146e-05	0.00399098	6.25803	2.70813	0.00053452	0.0526209
SERPINE2	26337.5	0.131871	0.000942758	0.0416439	26337.5	0.177722	8.27656e-06	0.00151847
SERPINF1	1400.59	0.544426	6.31647e-24	6.79863e-21	1400.59	0.240749	9.96725e-06	0.00174914
SH3BP4	5012.59	0.326899	2.90145e-13	1.05267e-10	5012.59	0.312178	3.17133e-12	2.43815e-09
SHC3	91.2851	0.863516	1.9817e-08	3.16778e-06	91.2851	0.841448	4.55589e-08	1.63455e-05
SHISA2	20.5705	1.31472	6.66463e-05	0.0044463	20.5705	1.43533	1.16227e-05	0.00197525
SIM2	271.853	0.406752	5.15972e-06	0.000466413	271.853	0.445318	5.58052e-07	0.000140777
SLC12A8	356.11	0.254762	0.00158828	0.0626199	356.11	0.33273	3.37022e-05	0.00510912
SLC14A1	1264.78	0.966579	1.55647e-17	9.48275e-15	1264.78	0.562755	7.69054e-07	0.000183946
SLC2A1	5478.8	0.267799	1.0032e-07	1.37844e-05	5478.8	0.287466	1.0746e-08	4.39227e-06
SLC2A12	138.1	0.693671	4.24482e-07	4.89519e-05	138.1	0.456889	0.000984284	0.08498
SLC35E4	307.252	0.498281	1.79957e-08	2.94966e-06	307.252	0.304374	0.000658048	0.062865
SLC4A4	421.688	0.437824	5.11141e-06	0.000463617	421.688	0.313071	0.00116038	0.0980852
SLC7A14	128.261	0.8395	4.51887e-08	6.72417e-06	128.261	0.695755	6.53133e-06	0.00124791
SLC9A3	86.9141	1.14102	3.80108e-13	1.34876e-10	86.9141	0.860588	6.7466e-08	2.26925e-05
SMIM3	1874.52	0.396681	2.7851e-18	1.87356e-15	1874.52	0.165596	0.000302563	0.0322434
SNTB1	429.398	0.307417	0.000280627	0.0150562	429.398	0.374283	9.07959e-06	0.00162878
SOBP	179.59	0.54345	3.39425e-07	4.01466e-05	179.59	0.350494	0.00114443	0.0975031
SORCS2	678.975	0.407371	8.52164e-10	1.78678e-07	678.975	0.296545	8.74608e-06	0.00158658
SPSB1	452.544	0.342166	2.65296e-06	0.00026117	452.544	0.295614	5.12409e-05	0.00735364
SQLE	1250.1	0.195838	0.00133326	0.0547027	1250.1	0.204951	0.000777963	0.0709616
SSH1	3650.26	0.337474	3.18191e-09	6.04376e-07	3650.26	0.297924	1.73131e-07	5.17629e-05
SSR3	7929.95	0.244563	4.99734e-09	9.3274e-07	7929.95	0.196258	2.72219e-06	0.000556326
STC2	23265.3	0.59855	3.61526e-24	4.48988e-21	23265.3	0.630941	1.12323e-26	2.41794e-23
STRA6	228.539	0.464377	4.35213e-06	0.000401225	228.539	0.338218	0.000882631	0.0782972
SYNJ2	3894.68	0.336168	1.60913e-10	3.8488e-08	3894.68	0.331909	2.71631e-10	1.37046e-07
TACC1	2336.65	0.335572	6.43625e-08	9.03594e-06	2336.65	0.235589	0.000150374	0.0180505
TBX3	942.007	0.648066	7.4305e-23	7.05679e-20	942.007	0.495187	6.93605e-14	6.399e-11
TCF7	1004.7	0.644537	1.47348e-24	1.98244e-21	1004.7	0.448009	1.57564e-12	1.27193e-09
TENM4	1509.3	0.398927	2.61107e-11	6.96788e-09	1509.3	0.249266	3.28937e-05	0.00501008
TGM2	3251.87	0.346658	1.13119e-13	4.40075e-11	3251.87	0.227116	1.218e-06	0.000276966
TIPARP	2325.35	1.36068	3.21028e-85	3.45534e-81	2325.35	1.1921	1.21278e-65	1.30536e-61
TMEM119	5636.99	0.652947	2.57101e-63	1.66036e-59	5636.99	0.521981	5.89981e-41	3.17508e-37
TMEM138	693.876	0.282777	1.76233e-06	0.000181228	693.876	0.229775	0.000106777	0.0134157
TRAK1	1333.7	0.238285	5.57836e-07	6.32018e-05	1333.7	0.18586	9.7211e-05	0.0124069
TRIOBP	3793.52	0.214566	1.41195e-05	0.00113885	3793.52	0.169674	0.00059969	0.0586787
TTYH3	5463.64	0.268659	2.17666e-07	2.67241e-05	5463.64	0.245204	2.24156e-06	0.000473072
UBASH3B	667.963	0.294929	1.07807e-05	0.000908901	667.963	0.300414	7.23032e-06	0.00134176
UGCG	1197.34	0.280413	3.14208e-06	0.000298405	1197.34	0.287403	1.74093e-06	0.000379828
VCAN	23802	0.472671	6.32942e-12	1.89238e-09	23802	0.328593	1.78411e-06	0.000386637
VDR	782.379	0.438436	1.24006e-11	3.54349e-09	782.379	0.463827	7.06482e-13	5.84931e-10
VEGFA	9231.41	0.259897	1.6326e-09	3.23414e-07	9231.41	0.258434	2.01126e-09	9.01993e-07
WBP1L	1357.5	0.288226	1.99993e-08	3.18116e-06	1357.5	0.250489	1.1047e-06	0.000252984
WNT5A	4914.26	0.577908	1.20452e-25	1.69104e-22	4914.26	0.541419	1.05738e-22	1.89682e-19
WNT5A-AS1	111.563	0.660345	8.30208e-05	0.00540472	111.563	0.750158	7.13553e-06	0.00133455
WNT7B	802.633	0.66098	4.98939e-18	3.22215e-15	802.633	0.490503	1.60598e-10	8.50114e-08
XYLT1	3107.32	0.589386	2.32587e-19	1.83176e-16	3107.32	0.45484	4.06208e-12	3.05034e-09
ZBTB21	473.597	0.282854	0.000259766	0.0140857	473.597	0.346416	7.15011e-06	0.00133455
ZBTB4	2684.13	0.299531	2.10205e-13	7.80176e-11	2684.13	0.242814	2.78831e-09	1.21668e-06
ZFP36L1	3129.19	0.300878	9.99317e-10	2.0818e-07	3129.19	0.259277	1.42474e-07	4.3814e-05
ZFP91	1438.81	0.263515	7.22627e-06	0.000630639	1438.81	0.197912	0.000765231	0.0701969
ZFYVE28	139.513	0.601898	3.65689e-07	4.2783e-05	139.513	0.472559	7.39566e-05	0.0100762
ZMIZ1	3988.43	0.159359	0.00133023	0.0546477	3988.43	0.210819	2.1438e-05	0.00334413
ZNF423	103.944	0.82852	8.5205e-08	1.17576e-05	103.944	0.669586	1.72272e-05	0.0027268
ZNF503	1143.54	0.378512	9.61783e-09	1.66968e-06	1143.54	0.310828	2.5574e-06	0.000536223
