# Supplementary material for: The IDO inhibitor 1-methyl tryptophan activates the aryl hydrocarbon receptor response in mesenchymal stromal cells
Source: Oncotarget. 2017 Aug 10;8(54):91914–27. doi: 10.18632/oncotarget.20166 (PMC5696151; doi:10.18632/oncotarget.20166)
Supplement: Supplementary file 3 [file oncotarget-08-91914-s003.xlsx]

## Sheet: Sheet1
Differentially Expressed, DOWN-Regulated by Only R-MT
DE_Down_DL-MT_Only	baseMean	log2FoldChange (DL-MT/NoRx)	pvalue (DL-MT/NoRx)	padj (DL-MT/NoRx)
AARS	5313.99	-0.21906	9.37139e-09	1.64458e-06
ABC7-42404400C24.1	44.7997	-0.651521	0.00134482	0.0549674
ABCC1	2709.3	-0.267709	8.95986e-09	1.58095e-06
ABI3BP	2920.93	-0.320793	1.33846e-05	0.0010859
ACTA2	13075.2	-0.345619	1.29825e-06	0.000138352
ACTB	179195	-0.134357	0.00181466	0.070174
ACTG1	177962	-0.129169	0.00132652	0.0545646
ACTN1	30441	-0.121395	0.000790125	0.0358331
ACTN4	20804.1	-0.159781	1.12926e-05	0.000942213
ADAM33	100.424	-0.552979	0.000463266	0.0231204
ADARB1	820.565	-0.198582	0.00258738	0.0915078
AGTR1	209.444	-0.317986	0.0012659	0.0526072
AKR1B1	3279.95	-0.261026	5.04581e-09	9.36374e-07
AKR1B10	387.87	-0.680373	1.54888e-13	5.88394e-11
AKR1C1	489.039	-0.492096	1.31961e-11	3.70524e-09
AKR1C2	129.601	-0.554022	2.99118e-06	0.000286603
ALCAM	6371.74	-0.181988	0.00112107	0.0478827
ALDOA	36525	-0.183371	6.23096e-05	0.00420915
AMOTL2	3499.17	-0.237548	8.30558e-07	9.18449e-05
ANKRD1	633.001	-0.440481	1.53365e-06	0.000160784
ANP32B	3343.13	-0.205376	0.000514431	0.0252447
ARHGAP26	140.35	-0.414095	0.000734991	0.0338075
ARHGEF16	10.6013	-2.11385	1.96915e-05	0.00152115
ARHGEF17	4563.3	-0.148755	0.00109736	0.0470568
ARHGEF2	3375.24	-0.272668	3.68081e-10	8.25372e-08
ARNTL2	674.665	-0.247768	0.000461493	0.0231032
ARPC1A	3496.11	-0.142018	0.000987082	0.0430714
ASNS	4409.43	-0.368958	5.52428e-11	1.39359e-08
ASPH	5120.11	-0.155834	0.000312675	0.0165512
ASS1	899.594	-0.280362	0.000117558	0.00720293
ATF4	10310.7	-0.214958	0.000116352	0.00716543
ATP2A1	56.0556	-0.519958	0.00278335	0.0968475
BCAR1	3123.28	-0.207308	0.000916696	0.0408277
BCAR3	1343.51	-0.168926	0.000435779	0.0220208
BDKRB1	233.892	-0.406906	3.17484e-05	0.00233521
BDNF	1035.97	-0.245132	1.6564e-05	0.0013213
BHLHE41	285.9	-0.314909	0.000200196	0.011401
BID	555.117	-0.209448	0.00133985	0.0548338
BNIP3	3158.01	-0.152382	0.00165138	0.0647909
BNIP3L	3894.68	-0.135428	0.00102648	0.0444304
C14orf166	2472.55	-0.169096	0.000695008	0.0324304
C7orf69	11.7628	-1.26097	0.00144957	0.0580883
CARHSP1	573.822	-0.196611	0.00173475	0.0675696
CARS	2335.05	-0.164812	0.000394055	0.0201649
CAV2	1729.46	-0.2069	3.29104e-05	0.00241468
CBLB	1896.46	-0.252077	5.74698e-06	0.000511492
CCBE1	1591.8	-0.307052	1.09514e-07	1.47961e-05
CCDC80	42926.4	-0.273094	1.28362e-11	3.6358e-09
CDK5RAP2	2812.83	-0.178609	9.10913e-05	0.00585924
CGB5	19.7221	-1.00967	0.00127358	0.0527908
CHAC1	1334.72	-0.373419	2.69877e-07	3.22753e-05
CITED2	3424.97	-0.339316	8.44855e-09	1.49892e-06
CLTCL1	574.416	-0.280988	0.000146254	0.00868112
CNN1	1317.62	-0.42674	0.00227635	0.082961
COL1A1	914243	-0.210237	9.02126e-06	0.000776791
COL1A2	523396	-0.139918	0.00145176	0.0580883
COL4A2	27532.5	-0.153208	0.000927034	0.0411746
COTL1	12379.1	-0.18464	4.75238e-05	0.00334322
CRIM1	10649.1	-0.211961	0.00122644	0.0514978
CRIP2	2792.44	-0.216694	0.00209769	0.0783962
CSRP1	14491.2	-0.273845	1.03513e-06	0.000113302
CYR61	17068.6	-0.131892	0.00201312	0.075939
DCLK2	749.498	-0.409655	6.62906e-09	1.19582e-06
DDIT3	449.409	-0.415922	1.0216e-06	0.000112447
DDIT4	1793.55	-0.344988	3.13102e-06	0.000298232
DDR1	810.382	-0.192695	0.00214715	0.0797829
DIRAS1	716.014	-0.202933	0.00123434	0.0516949
DLGAP1-AS2	26.1108	-0.998239	0.00019703	0.0112603
DUSP14	915.716	-0.173252	0.00190628	0.0729308
DUSP5	187.595	-0.332727	0.0013684	0.0557901
DYSF	219.284	-0.660984	1.48186e-09	3.00939e-07
DZIP1L	290.554	-0.300822	0.00113173	0.0482105
EEF1A1	182145	-0.122935	0.00219435	0.0808855
EEF1A1P5	658.135	-0.280494	3.74106e-05	0.00271458
EEF1D	1742.99	-0.176473	0.000287784	0.015385
EEF2	64613	-0.121063	0.00212645	0.0792878
EIF2S2	4012.46	-0.206505	0.000145215	0.00863532
EIF2S3	3146.86	-0.128037	0.00152669	0.0605612
EIF4EBP1	2232.87	-0.353319	0.000837512	0.0376647
ENPP2	1556.19	-0.180485	0.000480124	0.0238145
ENTPD6	1749.87	-0.166665	0.00283555	0.0981351
EPS8	1547.29	-0.189728	0.00021866	0.0123006
ERFE	55.6783	-0.759895	4.50616e-05	0.00321201
ERP29	3534.85	-0.198891	0.000116091	0.00716543
ETS1	2116.52	-0.174756	0.000327422	0.0171631
EXTL1	154.962	-0.372542	0.00233861	0.0845617
EZR	2539.3	-0.196097	9.3575e-06	0.000801468
F2RL2	614.075	-0.29637	1.77624e-06	0.000182079
FADS3	3081.26	-0.348326	5.04164e-10	1.10745e-07
FAM102A	680.456	-0.235872	0.000104357	0.00660723
FAM193B	867.186	-0.243587	4.89738e-05	0.00343029
FAM46B	183.286	-0.328802	0.00274562	0.095948
FBL	1951.48	-0.2091	2.71861e-05	0.00201802
FGFRL1	2925.92	-0.143361	0.00142818	0.057501
FLNB	11723	-0.18717	0.000136414	0.00819885
FLNC	12210.3	-0.282545	3.66232e-10	8.25372e-08
FMNL1	104.54	-0.630756	2.8723e-06	0.000278518
FTL	55184.8	-0.36148	1.58061e-11	4.39982e-09
G6PD	6787.34	-0.26796	1.49921e-09	3.0256e-07
GADD45A	917.628	-0.30573	4.21877e-06	0.000390326
GAPDH	71979.5	-0.188032	3.54825e-06	0.000333061
GARS	12310.6	-0.201388	6.83657e-06	0.000599872
GBAP1	158.502	-0.412156	0.000162368	0.00942959
GBE1	2537.05	-0.277939	5.34404e-08	7.73808e-06
GDF15	271.42	-0.383333	0.000626925	0.0299902
GFRA1	183.108	-0.777104	5.15503e-11	1.32108e-08
GLI1	139.193	-0.540223	6.24609e-06	0.000552565
GOT1	1044.33	-0.33991	5.80577e-08	8.33192e-06
GPC1	7751.08	-0.254269	2.03364e-08	3.21816e-06
GPT2	1307.27	-0.20669	5.39098e-05	0.00374354
GPX1	3400.37	-0.251341	2.39991e-05	0.00182767
GPX4	4129.29	-0.274477	1.87982e-05	0.00145912
GRB10	1397.74	-0.185383	7.53763e-05	0.00495703
GSR	1018.24	-0.305232	5.70472e-09	1.0526e-06
GTPBP2	2303.64	-0.230886	4.09281e-06	0.000379761
HCLS1	180.977	-0.377457	0.000666567	0.0314211
HDAC5	1483.06	-0.175951	0.000376861	0.0194391
HEBP1	723.868	-0.217696	0.000462207	0.0231032
HHIPL2	66.4791	-0.674312	3.55771e-05	0.00258735
HK1	5296.94	-0.150937	4.37754e-05	0.00313416
HNMT	220.507	-0.388977	4.60588e-05	0.00326865
HSPA9	6549.84	-0.233566	1.16806e-07	1.55212e-05
HSPG2	22457.9	-0.237114	2.65242e-05	0.00197342
IARS	7416.84	-0.185208	9.96592e-05	0.00634713
IFI16	2130.41	-0.160343	0.000553397	0.0268306
IGF2BP2	1703.47	-0.171283	0.000212806	0.0120342
IGFBP6	4926.5	-0.291254	2.33656e-06	0.000235039
IL7R	213.197	-0.532039	1.09516e-07	1.47961e-05
IMPA2	154.02	-0.387376	0.000455407	0.022834
INHBE	132.67	-0.450342	0.0009498	0.0417266
IPO5	5084.97	-0.151113	0.00123621	0.0517062
ITGA5	30798.1	-0.128469	0.000321771	0.0169218
ITPR3	1147.89	-0.235631	0.000214257	0.0120739
JDP2	834.896	-0.246442	0.000473348	0.0235145
KCNMA1	2529.07	-0.173788	0.000781765	0.0355459
KIRREL3	169.929	-0.465377	2.62094e-05	0.00195451
KRT7	364.921	-0.408864	2.37092e-06	0.000237172
KRT8	169.48	-0.34228	0.000899163	0.0401022
KRT80	103.609	-0.434184	0.00240934	0.0866344
KRT81	531.97	-0.413817	2.2826e-07	2.78133e-05
LAMA5	233.233	-0.407233	4.54648e-05	0.00323361
LARGE1	674.223	-0.303227	1.26332e-05	0.00103273
LARP6	1160.34	-0.210675	0.00124494	0.0519367
LARS	2773.4	-0.175895	0.000153589	0.00900355
LIMA1	7360.31	-0.143354	0.00283327	0.0981351
LINC01133	218.122	-0.599447	1.79065e-07	2.2586e-05
LINC01503	85.0852	-0.437599	0.00280927	0.0974344
LMO4	1476.39	-0.1742	0.000859401	0.0385954
LMO7	8408.83	-0.164098	0.00226584	0.0827646
LONP1	3360.97	-0.303971	1.24998e-07	1.63409e-05
LOX	16492.8	-0.19862	8.01135e-05	0.00523657
LRRC75A-AS1	3945.32	-0.145278	0.000947186	0.0417253
LRRC8D	541.055	-0.245393	0.000416534	0.0211476
MAGI1	846.163	-0.265289	2.54089e-05	0.00190646
MALAT1	3947.82	-0.308676	1.23866e-07	1.62586e-05
MAMDC4	464.255	-0.242257	0.00179495	0.0694951
MAP3K8	30.8461	-0.789219	0.000821014	0.0371296
MAPK12	1393.21	-0.175931	0.000573563	0.0277251
MARS	5612.34	-0.224975	8.21738e-09	1.46596e-06
MBOAT2	2440.03	-0.180187	0.000155356	0.00907134
ME1	1112.81	-0.239675	4.70308e-05	0.00332303
MEGF6	1009.59	-0.545558	1.18109e-10	2.8892e-08
MFAP4	260.463	-0.397211	0.000108337	0.00679262
MID1IP1	794.728	-0.183665	0.00185962	0.07157
MKNK2	1550.88	-0.199143	0.000118042	0.0072189
MSC	523.136	-0.320325	0.000140434	0.00839745
MT-CO3	62890.4	-0.1613	0.000634116	0.0302
MTHFD1L	1681.21	-0.190343	0.000115643	0.00715348
MTHFD2	3732.23	-0.310359	2.12509e-10	5.00378e-08
MYC	1061.01	-0.368487	1.87421e-10	4.44988e-08
MYH3	46.7286	-0.742135	0.000344426	0.0179379
NABP1	1525.36	-0.173186	0.00163047	0.064121
NARS	4633.79	-0.176115	6.51631e-05	0.00438357
NEDD9	585.901	-0.257156	0.000878021	0.0393222
NEK10	93.6934	-0.437548	0.00171992	0.0672352
NFASC	2807.94	-0.133668	0.00105912	0.0456198
NFKB2	829.187	-0.283871	4.76271e-05	0.00334322
NID2	2811.35	-0.229411	8.23278e-05	0.00537043
NMRAL1P1	128.468	-0.687334	1.84116e-07	2.3043e-05
NOTCH3	1711.95	-0.166814	0.00144178	0.0579043
NOTUM	37.952	-0.672817	0.00205833	0.0772757
NQO1	21286.6	-0.221378	7.29758e-08	1.02008e-05
NR1D1	311.367	-0.327972	0.000144797	0.00862639
NR4A1	138.081	-0.457877	9.36802e-05	0.00600185
NUPR1	2605.78	-0.254148	0.000149451	0.00882225
OGT	4752.08	-0.159493	0.00235277	0.0849029
OSGIN1	488.567	-0.417581	2.22121e-09	4.26827e-07
OXTR	180.823	-0.443282	0.000342623	0.0178728
PABPC1L	992.866	-0.20138	0.000496991	0.0244632
PALLD	9453.81	-0.204015	7.65937e-05	0.00502685
PANX2	177.177	-0.400284	0.00019853	0.011326
PCDH1	71.6396	-0.633281	0.000774947	0.0353433
PCK2	2483.74	-0.335216	4.66079e-10	1.03791e-07
PDLIM1	1610.4	-0.257883	1.9032e-05	0.00147373
PDLIM2	1156.73	-0.197663	0.0027828	0.0968475
PER1	456.72	-0.219527	0.00147896	0.0589574
PES1	2104.15	-0.154575	0.00121711	0.0512392
PFDN4	545.503	-0.234547	0.0027188	0.0953203
PGD	6775.92	-0.328733	1.24241e-18	8.91502e-16
PIP5KL1	83.2479	-0.512953	0.00184066	0.0709246
PIR	387.163	-0.334903	5.11066e-05	0.00356422
PKDCC	204.715	-0.40268	0.000269561	0.0145554
PKP4	1012.92	-0.196826	0.000876073	0.0392894
PLCE1	170.809	-0.331644	0.00141041	0.0570705
PLEKHH3	482.312	-0.216676	0.00187407	0.0719544
PLXND1	3944.37	-0.1803	0.000163635	0.00948615
POPDC3	289.203	-0.254663	0.0024798	0.0885762
PRDX1	5944.78	-0.184597	9.38932e-06	0.000802067
PRMT1	3194.49	-0.178012	0.000324667	0.0170464
PRNP	3750.55	-0.166256	0.000191094	0.0109599
PSIP1	1169.74	-0.179284	0.00204128	0.0768808
PTGIR	68.9888	-0.565347	0.000539306	0.0262657
PTPRJ	1299.11	-0.277845	4.81041e-07	5.50809e-05
RACK1	22025	-0.155612	0.000640219	0.0303789
RBCK1	2026	-0.178854	0.00243187	0.087347
RELB	230.45	-0.346559	0.00101706	0.0442002
ROBO3	301.326	-0.336063	0.000303065	0.0160954
RP11-121P12.1	60.2633	-1.18654	2.23394e-09	4.26827e-07
RP11-184M15.1	9.08801	-1.61186	0.00174886	0.0680368
RPL10A	12199.2	-0.160912	0.00149178	0.059322
RPL11	15584.4	-0.179668	0.000533795	0.026076
RPL12	15055.7	-0.201444	0.000117272	0.00719907
RPL22	4266.3	-0.158913	0.000955297	0.0418542
RPL23A	1914	-0.203182	0.00068762	0.0321873
RPL3	33560	-0.140515	0.00129814	0.0535333
RPL30	2981.32	-0.221836	1.1096e-05	0.000930624
RPL32	11612.4	-0.189991	0.000415902	0.0211476
RPL36	5001.75	-0.208032	0.000121422	0.00738367
RPL37	10968	-0.20522	5.50971e-05	0.00381778
RPL38	4197.31	-0.176445	0.00248869	0.0887954
RPL41	7024.63	-0.229487	2.59465e-05	0.00193938
RPL5	13265.8	-0.144833	0.00089664	0.0400497
RPL6	15461.3	-0.173522	0.000258403	0.0140468
RPL7	15032.9	-0.171984	0.00016664	0.00964304
RPL7A	25677.8	-0.133586	0.00213902	0.0795726
RPL8	20101.9	-0.195969	0.00102488	0.0444208
RPLP0	36338.4	-0.142668	0.0025256	0.0898145
RPLP1	19589.3	-0.166585	0.00240177	0.0865548
RPLP2	8528.48	-0.188779	0.00173113	0.0675696
RPS18	23556.2	-0.209149	4.21161e-05	0.00302879
RPS24	13014.1	-0.206024	5.80995e-05	0.00399098
RPS27L	3441.05	-0.16885	0.000490656	0.0242252
RPS6	20848.6	-0.161627	0.00147038	0.0587607
RRAS2	887.018	-0.186903	0.00249278	0.0888429
RUSC2	3364.35	-0.173865	0.000270194	0.0145652
S100A10	5762.94	-0.202204	1.50131e-05	0.0012059
S1PR1	151.184	-0.377538	0.00073265	0.0337479
SARS	6741.94	-0.23723	5.75013e-06	0.000511492
SCN9A	179.12	-0.375422	0.00210277	0.0784955
SCRG1	144.811	-0.500988	0.0004503	0.0226483
SEL1L3	2704.95	-0.288909	2.14532e-10	5.00378e-08
SEMA3B	389.603	-0.333667	0.00028031	0.0150562
SERAC1	571.321	-0.315706	6.03653e-05	0.00410357
SERPINE1	71795.9	-0.373847	6.01815e-05	0.0040997
SESN2	1161.87	-0.215787	0.00228379	0.0830445
SH2B1	1649.48	-0.185588	0.000133186	0.00803847
SH3TC1	169.858	-0.361539	0.00147307	0.0587953
SHMT2	4609.5	-0.22216	3.89149e-08	5.87178e-06
SLC1A5	9363.92	-0.195054	0.000148038	0.00875486
SLC25A6	9645.7	-0.181592	0.000316702	0.0167097
SLC6A9	959.086	-0.336151	1.66594e-08	2.77141e-06
SLC7A11	2099.08	-0.287516	0.00010375	0.00658168
SNHG1	750.257	-0.193993	0.00200509	0.0757245
SNHG3	736.532	-0.250607	8.79898e-05	0.0057052
SNHG5	1745.44	-0.187372	0.00145155	0.0580883
SOD1	3522.47	-0.15347	0.00167468	0.0656254
SPEG	3831.05	-0.215764	2.32102e-05	0.00178019
SPP1	41.1695	-0.792367	0.000404504	0.0206342
SQSTM1	3472.45	-0.228876	2.50906e-08	3.82158e-06
SREBF1	989.028	-0.203228	0.00231977	0.084069
STK38L	1459.87	-0.253838	0.00122193	0.0513753
SYTL3	70.9317	-0.523451	0.00116083	0.0491907
TAF15	3552.17	-0.206257	0.000230572	0.0127486
TAGLN	51040.1	-0.207755	0.00113573	0.048317
TAGLN2	13831.4	-0.127484	0.000961722	0.0420786
TALDO1	5753.49	-0.231781	6.1696e-07	6.9656e-05
TBL1XR1	2190.88	-0.216052	2.41657e-06	0.000239359
TCEA1	2034.07	-0.174393	0.000592679	0.0284786
TCEA3	186.557	-0.320411	0.00177472	0.0688771
TENM2	1900.6	-0.532187	3.28999e-16	1.68625e-13
TGFB2-AS1	62.001	-0.556273	0.00261789	0.0922912
THAP9-AS1	338.588	-0.363833	1.78514e-05	0.0014059
THBS2	14828.8	-0.163084	0.000709495	0.0329161
TIAM2	301.564	-0.286302	0.000782693	0.0355459
TIMM44	967.701	-0.197764	0.00105303	0.0455185
TKT	11182.5	-0.174646	3.11795e-06	0.000297866
TLN1	30949.3	-0.124766	0.00252459	0.0898145
TMEM173	1662	-0.189744	6.21514e-05	0.00420915
TMSB10	40551.8	-0.219019	7.47133e-05	0.00493353
TNFRSF11B	638.214	-0.275232	0.000109654	0.00684239
TNIP1	2073.08	-0.253428	6.65219e-06	0.000586136
TNIP3	53.714	-0.841698	0.000123062	0.00746932
TNKS1BP1	4812.47	-0.117709	0.00255788	0.0908625
TNS3	1817.53	-0.214007	1.74791e-05	0.00138334
TOX2	580.835	-0.245861	0.000484398	0.0239896
TP53	1360.69	-0.154429	0.0025721	0.0912673
TPI1	19784.8	-0.163956	8.97176e-05	0.00579397
TRAF1	115.934	-0.655362	5.4371e-06	0.000486327
TRIB3	1663.36	-0.433401	5.76542e-10	1.24943e-07
TRIM16L	888.51	-0.265044	2.07221e-06	0.000210414
TRPC4	173.62	-0.339477	0.00115361	0.0489488
TSC22D3	952.701	-0.225347	0.000366926	0.0190177
TSEN15	895.605	-0.193312	0.00107478	0.0462111
TXN	5510.3	-0.305491	1.343e-10	3.23622e-08
TXNRD1	14170.2	-0.42592	4.64002e-13	1.61103e-10
UAP1	2581.86	-0.135001	0.00187796	0.0720183
UCHL1	4041.16	-0.233258	1.36419e-05	0.001104
VLDLR	705.97	-0.26131	0.000776546	0.0353663
WARS	5458.14	-0.312838	5.84113e-12	1.76271e-09
WDR1	18918.2	-0.155816	2.48524e-05	0.00187496
WWC1	128.874	-0.378482	0.00177181	0.0688468
WWP2	1054.82	-0.177054	0.00129192	0.0534138
XPOT	5567.61	-0.149288	0.00266649	0.0938941
YARS	4786.27	-0.134416	0.00221132	0.0813251
YBX1	14208.3	-0.16902	0.000921816	0.0409992
YBX3	2125.58	-0.162621	0.000823986	0.0371599
ZFPL1	110.068	-0.411608	0.0021712	0.080307
ZNF281	1852.74	-0.307709	2.07622e-05	0.00160003
Differentially Expressed, UP-Regulated by Only R-MT
DE_Up_DL-MT_Only	baseMean	log2FoldChange (DL-MT/NoRx)	pvalue (DL-MT/NoRx)	padj (DL-MT/NoRx)
ABCA1	298.192	0.274424	0.00226245	0.0827345
ABHD2	3033.06	0.276181	3.15275e-05	0.00232426
ACER3	349.278	0.243268	0.00232266	0.0840793
ACSL1	721.075	0.233949	0.000747597	0.0342897
ACTBL2	12.5463	1.49027	0.000247308	0.0135579
ADAMTS2	9524.64	0.140634	0.000672115	0.0316365
ADAMTS5	206.635	0.501045	6.89953e-07	7.68227e-05
ADCY4	52.8404	0.618559	0.00186881	0.0718378
ADGRA3	654.239	0.331026	1.12845e-07	1.51193e-05
ADGRL4	393.788	0.257042	0.00137585	0.056023
AK5	267.474	0.3182	0.000369739	0.0191328
AKAP12	2124.77	0.185736	0.000664057	0.0313485
AMMECR1	398.127	0.25204	0.0017776	0.0689062
ANGPTL2	893.38	0.254536	0.000105923	0.00668016
ANGPTL4	152.974	0.511225	1.16501e-05	0.000964566
ANKH	2235.14	0.231941	2.64327e-07	3.17291e-05
ANKRD17	2281.79	0.203254	0.00215602	0.0799381
ANKRD29	33.6861	0.767165	0.00129704	0.0535333
ANTXR1	3889.52	0.156339	0.00225879	0.0826944
APCDD1	20.0674	1.40726	0.00219907	0.0809668
ARCN1	6441.3	0.148159	0.001281	0.0530299
ARHGAP31	1694.9	0.152663	0.00213494	0.0795122
ARMC9	772.766	0.263282	6.09684e-06	0.000540843
ARPP19	1885.22	0.147726	0.00222552	0.0816614
ARRDC3	1133.23	0.292421	1.31984e-06	0.000140189
B4GAT1	352.686	0.242403	0.00198507	0.0751468
BACE1	2599.27	0.218103	6.71311e-07	7.52661e-05
BICC1	2367.54	0.28732	2.04312e-08	3.21816e-06
BMPR2	2119.12	0.214739	0.000951687	0.0417527
C1GALT1C1	390.605	0.339775	2.90186e-06	0.000279705
C3orf70	32.0891	0.689213	0.00275345	0.0961176
C4orf26	19.1988	1.34094	6.77932e-05	0.0045042
CA12	6142.99	0.155731	0.000236765	0.0130463
CAB39	1152.31	0.173513	0.00143265	0.0576093
CACNG7	20.6735	1.07088	0.000630106	0.0300635
CADPS2	132.034	0.500015	9.19482e-05	0.0059026
CARD10	279.658	0.357026	5.75997e-05	0.00396566
CCND1	5160.55	0.220179	0.000314411	0.0166159
CD164	5196.81	0.144716	0.00142303	0.0573653
CD59	11293.5	0.160155	4.92768e-06	0.000449477
CDH11	11307.7	0.139924	0.00228132	0.0830445
CDH6	382.517	0.349047	1.83184e-05	0.00142874
CDK14	916.469	0.228049	4.13814e-05	0.00299598
CDKN2B	712.959	0.275414	0.000706658	0.0328316
CDYL2	355.505	0.272592	0.000690041	0.0322452
CHI3L1	416.029	0.474802	4.95131e-06	0.00045036
CHST15	615.794	0.201174	0.00124935	0.0519964
CLDN11	3141.57	0.236652	2.42089e-05	0.00183499
CLDND1	629.226	0.189931	0.00222085	0.0815826
CLOCK	1000.91	0.212318	0.00173279	0.0675696
CMTM3	793.386	0.228365	0.000289506	0.0154515
COL8A1	12849.3	0.220921	2.72793e-05	0.00202029
CPEB4	329.672	0.365543	0.000538055	0.0262444
CPOX	480.87	0.250953	0.000248391	0.0135941
CPT1C	291.462	0.321692	0.000238961	0.0131449
CSGALNACT2	784.713	0.25274	0.000520034	0.0254809
CTHRC1	4761.47	0.236288	3.73684e-07	4.35605e-05
CUL4B	2461.42	0.221399	2.5447e-05	0.00190646
CXCL12	3593.63	0.22022	7.19177e-05	0.00475865
CYBRD1	2496.06	0.204598	0.000136157	0.00819885
CYTL1	67.9911	1.33137	0.00141283	0.0570968
DAB2IP	647.213	0.21684	0.000547437	0.0265815
DAG1	2353.25	0.167343	0.000496762	0.0244632
DCBLD2	5832.59	0.33196	2.3905e-07	2.8802e-05
DCN	2289.91	0.35716	2.15399e-10	5.00378e-08
DDIT4L	612.974	0.641155	0.000393959	0.0201649
DEGS1	2104.35	0.153932	0.000427753	0.0216831
DHCR24	2351.56	0.14118	0.00245927	0.0880714
DKK2	67.4718	0.866305	4.83192e-07	5.51317e-05
DRP2	360.349	0.331043	9.99848e-05	0.00635533
DUSP6	208.96	0.353552	0.000291903	0.0155537
EBP	517.476	0.26855	0.000202818	0.0115097
EDEM3	1202.19	0.284691	0.000243558	0.013375
EGR1	1035.98	0.271826	1.586e-05	0.00127077
EIF4EBP2	1612.79	0.177116	0.000542132	0.0263636
EIF5A2	268.673	0.309702	0.00067515	0.0316869
ELP4	286.197	0.258852	0.00209146	0.0782539
EMB	943.814	0.309435	1.67155e-07	2.12278e-05
EMP2	971.355	0.203375	0.000330834	0.0173138
ENC1	7185.1	0.151085	0.000738642	0.0339271
EPGN	26.1643	1.22787	8.85831e-05	0.00573216
EPHA3	101.853	0.595996	2.34317e-05	0.00178867
EPHA5	17.0018	2.1623	3.33068e-06	0.000314467
EVL	955.453	0.170931	0.00227343	0.0829482
FAM107B	336.204	0.386779	3.45965e-05	0.00252742
FAM168A	1704.89	0.145823	0.00269967	0.0949591
FAM200B	485.822	0.231264	0.00083021	0.0373884
FAM20A	82.6372	0.541167	0.00191229	0.0730742
FAM63B	757.68	0.258025	0.000511551	0.0251415
FBXL5	1048.06	0.21621	0.000586017	0.0282459
FKBP14	1559.72	0.165409	0.002405	0.0865745
FMNL2	1044.99	0.217018	0.00280033	0.0972537
FPR1	123.906	0.402441	0.00193197	0.073739
FUCA1	254.732	0.480754	1.20675e-07	1.59696e-05
FURIN	3332.62	0.160176	0.000705903	0.0328316
FZD1	890.271	0.224144	0.00200169	0.0756844
FZD6	1094.33	0.194998	0.000347583	0.0180441
GLI3	965.355	0.328216	1.69956e-06	0.000177029
GNG11	400.545	0.351623	0.000113134	0.0070252
GOLM1	3111.06	0.130658	0.00111833	0.047829
GPAT3	110.789	0.561904	8.37211e-05	0.00543935
GPATCH11	393.703	0.356522	9.10856e-05	0.00585924
GPR183	4.09862	2.33025	0.00229296	0.0832842
GREM2	788.549	0.34272	1.2633e-06	0.000135072
GRIA3	268.158	0.347509	6.62338e-05	0.00442793
H6PD	2285.79	0.178251	0.000934091	0.041431
HECW2	133.348	0.480112	0.000109267	0.00683767
HHIP	545.103	0.271887	0.00156984	0.0620442
HMGA2	493.369	0.289268	0.000320414	0.0168779
HMGCR	1128.74	0.199829	0.000715257	0.0330977
HOXB2	599.029	0.2382	0.000468106	0.0232899
HOXC10	538.456	0.193457	0.00258281	0.0914958
HSBP1	2248.45	0.206504	3.5088e-06	0.000330319
HSPH1	1955.39	0.171531	0.000127401	0.00770373
ICMT	2067.61	0.192154	1.19693e-05	0.00098343
IDI1	629.136	0.224988	0.000261646	0.0141517
IGF2BP3	80.8966	0.54615	0.000223698	0.0124969
IGFBP5	2253.25	0.360264	1.35111e-08	2.30833e-06
IKZF2	55.6051	0.648812	0.000449727	0.0226483
IL17RD	177.231	0.455832	0.00018296	0.0105308
IL1A	5.48433	2.27908	0.000896745	0.0400497
IL1R1	1458.02	0.374754	5.94922e-09	1.09148e-06
IL1RAP	257.131	0.448369	2.87191e-06	0.000278518
IMPAD1	2676.63	0.157512	0.00181783	0.0702125
IRS1	3109.53	0.234654	0.000466904	0.023266
ITGA2	303.584	0.360374	0.00109183	0.0468817
ITGB5	10325.5	0.136863	0.00098698	0.0430714
ITM2B	3436.46	0.140701	0.000383165	0.0197013
ITPRIP	1323.16	0.164676	0.00219359	0.0808855
JUN	1571.82	0.208673	0.00188871	0.0723445
JUP	251.284	0.310597	0.000648293	0.0306492
KCNJ15	35.0725	0.945246	1.8207e-05	0.0014235
KIAA0355	1238.77	0.226519	0.000992035	0.0432291
KIAA1456	87.916	0.575791	0.000110995	0.00690567
KIAA1522	740.079	0.222087	0.000698754	0.0325581
KLF5	105.631	0.482355	0.000214027	0.0120739
LAMA3	46.5263	1.10227	1.85468e-07	2.31226e-05
LGALS3	1924.66	0.16504	0.00137908	0.0560837
LGR4	1725.79	0.270519	6.77626e-05	0.0045042
LINC01119	177.521	0.343521	0.000948674	0.0417266
LMBR1	768.024	0.194338	0.0024655	0.0881627
LTBP1	9449.41	0.194292	0.000123635	0.00749002
LUM	3118.52	0.450702	1.45798e-12	4.6612e-10
LYPD1	289.896	0.356301	0.000435576	0.0220208
MAFB	114.759	0.757121	5.86441e-08	8.37884e-06
MALT1	865.252	0.21682	0.000229083	0.012688
MAML2	810.076	0.23847	0.00231569	0.0840153
MAN2A1	651.13	0.248437	0.000227868	0.0126424
MAN2A2	798.734	0.198992	0.00156937	0.0620442
MAP3K4	646.506	0.190734	0.00215627	0.0799381
MAPRE2	481.201	0.314842	5.18337e-05	0.00360714
MAVS	2319.63	0.172839	0.000997628	0.0434143
MCFD2	5006.82	0.162577	0.000640694	0.0303789
MFSD1	1956.32	0.25889	1.33629e-07	1.71907e-05
MFSD11	295.843	0.270802	0.000940651	0.0416077
MLEC	4336.05	0.161503	5.84462e-05	0.00399837
MMP1	47.4414	0.753181	0.000750544	0.034376
MMP17	431.83	0.274798	0.00133976	0.0548338
MT2A	5875.86	0.183472	0.000444705	0.0224367
MTMR4	743.043	0.231055	0.00171837	0.0672352
MYO10	2713.98	0.181737	0.000687804	0.0321873
MYO1D	440.442	0.419132	1.26268e-07	1.64403e-05
NBL1	503.423	0.488388	2.30156e-07	2.79389e-05
NCSTN	3440.59	0.124441	0.00117572	0.0496909
NEGR1	608.747	0.34935	2.3798e-06	0.000237172
NET1	1189.79	0.268156	2.36133e-07	2.85571e-05
NEU1	762.06	0.202581	0.00105961	0.0456198
NFE2L2	2574.27	0.178365	0.00117074	0.0495454
NFIX	5064.52	0.167441	0.00216892	0.080307
NKD1	39.713	0.906942	0.000107323	0.00674213
NPEPPS	1668.81	0.142573	0.00284201	0.0982534
NRP1	7706.11	0.181363	0.000231542	0.0127803
NT5E	3969.5	0.348149	6.73533e-12	1.99526e-09
NYNRIN	227.571	0.375807	0.000115282	0.00714482
OSBPL10	210.27	0.312868	0.00136264	0.0556253
PARP8	344.872	0.258464	0.00105868	0.0456198
PBX1	278.914	0.368684	0.000116502	0.00716543
PCDHGC3	1400.84	0.295684	1.75079e-06	0.000180616
PCSK5	141.632	0.360626	0.00205449	0.0772288
PCYOX1	2005.63	0.158691	0.00258421	0.0914958
PDE7B	177.041	0.418271	0.000258259	0.0140468
PDGFC	3487.19	0.221205	1.14926e-05	0.000956437
PDP1	881.084	0.412788	7.89229e-08	1.09846e-05
PDPN	26.7058	1.04054	0.000205262	0.0116279
PDZRN3	898.382	0.386653	1.67366e-08	2.77141e-06
PENK	360.54	0.412883	6.53742e-07	7.35517e-05
PHACTR2	714.452	0.214951	0.00148613	0.0591703
PHC2	2623.15	0.150027	0.00119129	0.0502832
PIK3R1	585.1	0.272704	0.000152326	0.00895919
PKIA	184.451	0.38589	0.000154272	0.00902432
PLAU	760.81	0.301139	1.37598e-06	0.000145197
PLCXD2	66.0453	0.722198	4.62389e-05	0.00327424
PLPP3	3568.41	0.160188	0.00159751	0.0629068
PNP	484.106	0.222398	0.00194672	0.0741267
PNPLA3	107.649	0.499656	0.000646159	0.0305931
PPARA	498.093	0.220646	0.00280105	0.0972537
PRDM16	286.009	0.286596	0.00155443	0.0615859
PREX1	105.869	0.506445	0.000222253	0.0124377
PRRX2	309.598	0.637753	2.60938e-11	6.96788e-09
PRSS12	702.053	0.225841	0.000379511	0.0195445
PTGS2	171.95	0.515759	2.50174e-05	0.00188301
PTPRM	1860.01	0.257119	5.17871e-07	5.88804e-05
PTPRU	638.544	0.214947	0.00273327	0.0957117
QPCT	175.368	0.432423	0.000221494	0.0124167
RAB30	636.94	0.225402	0.00278043	0.0968475
RAB7B	520.343	0.236255	0.0010226	0.0443812
RASSF10	27.0457	0.949959	0.000600817	0.0287839
RNF128	81.8004	0.762677	1.55336e-06	0.000162324
ROR1	631.537	0.423	0.00149552	0.0593978
RP11-90L1.8	28.5273	0.767713	0.00270917	0.0951331
RYBP	773.135	0.284454	7.08936e-05	0.00470052
SCARA3	7502.79	0.189057	0.00194558	0.0741267
SCFD2	713.479	0.31333	1.23178e-07	1.62343e-05
SCUBE1	13.7458	1.8261	1.81338e-05	0.00142122
SEC14L2	537.263	0.241613	0.000220453	0.0123799
SELT	1274.98	0.184322	0.000556187	0.0269254
SEMA4C	994.644	0.202477	0.000595948	0.0285931
SERINC2	3499.85	0.206467	0.00022412	0.0124988
SERINC5	507.833	0.31825	6.88398e-06	0.000602395
SERTAD4	143.783	0.420403	0.000296771	0.015787
SH3PXD2B	3452.6	0.17674	0.000153637	0.00900355
SHANK1	122.901	0.384633	0.00218691	0.0807955
SIGLEC15	98.721	0.611104	3.48535e-05	0.00254045
SIPA1L2	52.5801	0.888892	2.90168e-06	0.000279705
SIX4	261.801	0.303894	0.00122809	0.0514999
SLC12A7	124.448	0.583507	2.3378e-05	0.00178867
SLC16A6	5.09312	2.54163	0.000587935	0.0282927
SLC17A5	409.565	0.253334	0.00111511	0.0477544
SLC1A3	530.365	0.372937	1.7314e-06	0.000179189
SLC25A46	975.108	0.189525	0.000675025	0.0316869
SLC26A2	681.742	0.226096	0.00223643	0.0819687
SLC2A10	922.997	0.223788	0.000252179	0.0137548
SLC43A2	336.156	0.276114	0.000944306	0.0416553
SLC44A1	1233.05	0.184622	0.00198354	0.0751468
SLC44A2	1911.8	0.165175	0.000226042	0.0125626
SLC5A3	380.038	0.320861	0.000586087	0.0282459
SLF2	755.961	0.265392	0.00126921	0.0526771
SNAP25	18.2404	1.38412	4.72085e-05	0.0033283
SNED1	305.124	0.477263	4.92653e-08	7.26382e-06
SNX9	1770.52	0.248909	1.16441e-07	1.55212e-05
SPIN1	2703.24	0.194422	0.000453269	0.0227622
SPOCK1	7283.07	0.212394	1.05926e-05	0.000895378
SPRED1	934.013	0.29219	1.17684e-05	0.000969394
SPRY2	186.519	0.49718	1.02383e-06	0.000112447
SRGAP3	33.0825	0.782243	0.00183037	0.0706124
SRPX	1613.02	0.167247	0.00271051	0.0951331
SSH2	440.601	0.254701	0.00204285	0.0768808
STK17B	995.102	0.254393	2.75113e-06	0.000269194
STT3B	4679.76	0.157333	0.00112452	0.0479664
SUGCT	592.091	0.211629	0.00206052	0.0772757
SVIL	564.818	0.368968	5.2284e-06	0.000468958
SYNM	346.506	0.250375	0.00246022	0.0880714
SYT11	1599.98	0.179621	7.75923e-05	0.00508206
TANC1	1446.75	0.242927	0.000533283	0.026076
TBC1D19	576.237	0.347457	5.10732e-08	7.46224e-06
TCF12	2293.59	0.238404	0.000306317	0.0162413
TCF4	1756.58	0.277309	4.05583e-06	0.000377414
TECPR2	619.865	0.207384	0.00124959	0.0519964
TGFBR1	1251.87	0.184737	0.00158296	0.0624862
TGFBR2	3930.09	0.262276	1.41431e-05	0.00113885
THBD	8.92231	1.73405	0.000635617	0.0302269
TMEM130	405.388	0.241798	0.00261071	0.0922317
TMEM131	1725.96	0.177718	0.000758648	0.0346979
TMEM158	267.214	0.416873	3.76689e-06	0.00035154
TMEM171	71.9772	0.603648	0.00018595	0.0106838
TMEM200A	708.541	0.400869	1.0507e-07	1.43152e-05
TNFRSF19	607.898	0.508971	0.000280702	0.0150562
TPBG	1385.25	0.158742	0.00245603	0.0880714
TPP1	1763.02	0.19205	4.39813e-05	0.00314194
TPRA1	937.675	0.2456	2.17412e-05	0.00167148
TRO	868.788	0.215241	0.000823172	0.0371599
TSC22D1	2432.72	0.283366	1.36836e-07	1.74641e-05
TSPAN11	29.3848	0.798116	0.00139581	0.0566928
TWIST2	215.253	0.465274	5.92311e-05	0.00404349
UPRT	214.624	0.311639	0.00139831	0.0567228
UVRAG	296.151	0.256344	0.00261811	0.0922912
VAT1	4491.4	0.132951	0.00163232	0.064121
VSTM4	231.206	0.306187	0.00123986	0.051792
WASF3	554.197	0.344102	1.70265e-05	0.00135415
WIPF1	774.719	0.348187	2.21509e-08	3.42226e-06
WLS	1721.37	0.27352	2.21158e-07	2.70499e-05
WNT11	10.1865	1.47745	0.000773066	0.0353074
WWTR1	1968.59	0.33106	6.37463e-08	9.02793e-06
ZBED2	7.5008	2.36672	5.56463e-05	0.00384758
ZCCHC14	680.248	0.234366	0.000179131	0.0103473
ZDHHC9	1175.84	0.176671	0.000415785	0.0211476
ZNF217	1137.9	0.237149	0.000136605	0.00819885
ZNF365	158.434	0.357541	0.00120894	0.0509618
ZNRF3	141.387	0.35575	0.0023533	0.0849029
