# Supplementary material for: The IDO inhibitor 1-methyl tryptophan activates the aryl hydrocarbon receptor response in mesenchymal stromal cells
Source: Oncotarget. 2017 Aug 10;8(54):91914–27. doi: 10.18632/oncotarget.20166 (PMC5696151; doi:10.18632/oncotarget.20166)
Supplement: Supplementary file 4 [file oncotarget-08-91914-s004.xlsx]

## Sheet: Sheet1
Differentially Expressed, DOWN-Regulated by Only TCDD
DE_Down_TCDD_Only	baseMean	log2FoldChange (TCDD/NoRx)	pvalue (TCDD/NoRx)	padj (TCDD/NoRx)
ARSI	839.97	-0.269349	7.72643e-05	0.0103953
CABLES1	354.382	-0.266233	0.000722843	0.0680484
COL21A1	21.238	-1.13098	0.000199606	0.0231844
COPRS	1400.07	-0.22993	3.41815e-05	0.00513359
DBP	90.5699	-0.590342	7.51038e-05	0.0101469
DUSP10	338.437	-0.320009	8.67207e-05	0.0114166
EMP1	4235.28	-0.160168	0.000286423	0.0307262
ENPP1	2879.23	-0.232248	9.09749e-08	2.96725e-05
F2R	1205.32	-0.246765	1.05921e-05	0.0018388
FAM180A	147.675	-0.407427	0.000651621	0.0624358
FIBIN	591.462	-0.332667	2.26472e-07	6.41471e-05
GAS1	151.255	-0.386526	0.000793202	0.0718192
HMOX1	1190.64	-0.191892	0.00115152	0.0978491
IRX3	917.582	-0.25627	0.000276909	0.0299043
LPCAT4	693.752	-0.208964	0.000785808	0.0714753
MCM7	1783.3	-0.193505	0.00117197	0.0984967
MME	346.396	-0.34257	0.000176973	0.0207045
MXRA5	491.159	-0.366878	1.15672e-05	0.00197525
NCALD	46.0926	-0.708175	0.000915948	0.080576
PAMR1	876.226	-0.279462	4.1143e-06	0.000815035
PCDH18	1015.1	-0.303624	1.82955e-05	0.00288177
PFKFB3	1576.22	-0.182764	0.000396437	0.0408976
PLIN2	1487.03	-0.18041	0.000251137	0.0275823
PTGES	752.878	-0.361332	3.79568e-06	0.000759239
PTTG1IP	8288.19	-0.122206	0.000487587	0.048895
RP11-61L23.2	0.497737	-24.6307	3.16829e-08	1.17591e-05
STMN1	2268.52	-0.184102	0.000753939	0.0701576
TMEM106C	639.026	-0.212799	0.000496569	0.0494883
TXNDC17	782.861	-0.220381	0.000918301	0.080576
Differentially Expressed, UP-Regulated by Only TCDD
DE_Up_TCDD_Only	baseMean	log2FoldChange (TCDD/NoRx)	pvalue (TCDD/NoRx)	padj (TCDD/NoRx)
ACKR3	98.6499	0.582509	0.000139749	0.0170283
ALDH3A1	11.421	1.50582	0.00074399	0.0694319
ALPK2	2024.19	0.215206	6.07837e-05	0.00845994
CCDC189	6.71161	1.98651	0.000916024	0.080576
COL5A1	88856.2	0.138292	9.42516e-05	0.012125
CREBBP	1685.69	0.182581	0.00119225	0.0997348
DHCR7	867.827	0.184757	0.00109138	0.0932294
ECE1	2932.19	0.13111	0.000971136	0.0845228
ERCC6	870.714	0.280867	0.000777822	0.0709616
GPRC5A	228.501	0.460673	1.04885e-06	0.000243624
HIPK2	1652.57	0.267114	0.000117332	0.0145717
IER3	2160.39	0.22519	0.000641091	0.0619785
LINC00886	84.9223	0.564159	9.50757e-05	0.0121825
LOXL3	2020.68	0.168305	0.000295508	0.0315959
LURAP1L	618.662	0.244792	0.000267279	0.0290587
MLLT1	3035.81	0.182817	6.68704e-05	0.00922754
MYADM	5208.3	0.162747	0.000141535	0.0171811
NRXN2	624.658	0.26738	0.00011189	0.0140035
NTN4	563.536	0.330292	7.269e-05	0.0099456
PFKP	7891.61	0.129743	0.000218761	0.0250489
POLR2A	5656.12	0.181195	0.000414926	0.0425332
PPM1H	229.663	0.372097	8.64408e-05	0.0114166
PRKCA	3763.64	0.24269	7.85776e-05	0.0105281
RP5-1172A22.1	129.704	0.430283	0.000674317	0.0638525
SELPLG	272.996	0.352764	0.000104334	0.0131599
SLC38A5	722.708	0.252375	5.00518e-05	0.00721506
SMAD3	3206.32	0.169562	7.45435e-05	0.0101135
SULF1	2185.87	0.19608	0.000874714	0.0778821
TENM3	4866.89	0.225699	0.000367324	0.0381379
TRPM2	11.4673	1.38931	0.000978687	0.0849157
